# Supplementary material for: Acute Hepatitis of Unknown Origin in Children: Analysis of 17 Cases Admitted to the Bambino Gesù Children’s Hospital in Rome
Source: Microorganisms. 2024 Apr 19;12(4):826. doi: 10.3390/microorganisms12040826 (PMC11051986; doi:10.3390/microorganisms12040826)
Supplement: Supplementary file 1 [file microorganisms-12-00826-s001.zip]

Archive with 1 entries (1 files):
- microorganisms-2924733-supplementary.docx
